# Supplementary material for: What interventions are required to reduce road traffic injuries in Africa? A scoping review of the literature
Source: PLoS One. 2018 Nov 30;13(11):e0208195. doi: 10.1371/journal.pone.0208195 (PMC6267971; doi:10.1371/journal.pone.0208195)
Supplement: S3 Appendix — (XLSX) [file pone.0208195.s003.xlsx]

## Sheet: GRille
Components	Reference of the article					Determinants / objectives / problematic situation		Description intervention									Context																						Processus/implementation
Item n°	1	2	3	4	5			7									7				8						9		10		11		12		13				14	15	17	18	19	20			21	22
Item	ID	Title of the article	Publication	Year	Authors	Statement of the problem		Why									Settings (country, region, livings conditions, transport, education…)				Population						Politics		Économy		Socio-cultural and historical		Health		Preliminary studies				What (materials)	What (procedures)	Who provided	How	Where	When and How much		Equity	Tailoring	methodological limits
N° Items spécifique								6a.					6b.		6c.		7a.		7b.		8a.				8b.
Specifics Items								Rationale, theory, or goal of the elements essential to the intervention			Rational/Equity		Format and nature of the desired change (Improvement, introduction new technology, etc.)		Objectives of the intervention		Settings / description		Setting/influence		Description				Pop / acceptability
Instructions						Describe	Qualify the description	Describe (indicate if there are theories under ownerless in their intervention, ex : change of behavior)	Qualify the description	Explain the modality	Is intervention aims more equity in health	If yes, describe assumptions about mechanism by wich the intervention is assumed to have an impact on health equity	Which is the format of the intervention?	Describe	Describe	Qualify the description	Describe	Qualify the description	Are there elements which can have affected the intervention?	If yes, explain	Is one under group in particular aimed?	Identification of under group	Describe	Describe according to ProgressPlus methods	Do we know to what extent the population concerned by the intervention is opened and motivated in the change?	Describe	Are there political elements which probably affected the intervention	If yes, explain	Are there economic resemblances or resources (staff, cost intervention, local skills, experience or training) to implant the intervention somewhere else?	If yes, explain	Are there local, national aspects which could affect the intervention	If yes, explain	Are there any features about health service which are describe?	If yes, explain	Did we estimate to what extend the determinants may change in this situation (social, environemental factors)	Describe	Is this estimation based on theorical or scientific knowledges?	Describe	Describe any physical or informational materials used in the intervention, including those provided to participants or used in intervention delivery or in training of intervention providers. Provide information on where the materials can be accessed (e.g. online appendix, URL).	Describe each of the procedures, activities, and/or processes used in the intervention, including any enabling or support activities.	For each category of intervention provider (e.g. psychologist, nursing assistant), describe their expertise, background and any specific training given.	Describe the modes of delivery (e.g. face-to-face or by some other mechanism, such as internet or telephone) of the intervention and whether it was provided individually or in a group.	Describe the type(s) of location(s) where the intervention occurred, including any necessary infrastructure or relevant features.	Describe the number of times the intervention was delivered and over what period of time including the number of sessions, their schedule, and their duration, intensity or dose.	Qualify the intervention intensity	If, yes at 6a., Are the objectives of equity integrated into the methodology?	If the intervention was planned to be personalised, titrated or adapted, then describe what, why, when, and how.	Are methodological limits given?	If yes, describe
Modalities of answers/information							Weak / Mitigated / Strong / Not analysable		Weak / Mitigated / Strong / Not analysable		Yes / No		Prevention / health promotion			Weak / Mitigated / Strong / Not analysable		Weak / Mitigated / Strong / Not analysable	Yes / No / Don't know		Yes / No	Theoretical knowledge or explanatory model /scientific knowledge or data by surveillance / expert opinions or professionals of the problem			Yes / No		Yes / No		Yes / No		Yes / No		Yes / No		Yes / No		Yes / No								low / high	Yes / No		Yes / No
Jones Blantari and al., (2005) An evaluation of the effectiveness of televised road safety messages in Ghana, International Journal of Injury Control and Safety Promotion, 12:1, 23-29	1	An evaluation of the effectiveness of televised road safety messages in Ghana	International Journal of Injury Control and Safety Promotion	2005	Jones Blantari , Godfried Asiamah , Noble Appiah & Charles Mock	Increase in road accidents in developing countries (DEP) - 2nd leading cause of death among young people Murray and Lopez 1996, Krug et al. 2000	Strong	The National Road Safety Commission (NRSC) intervention is based on studies undertaken previously : 1) RTIs aren't considered as staggering burden while report prove that. There are efforts from international and individual countries but many factors put obstacles = roadway, vehicular and driver behaviour factors. (road system has been slow to develop and keep pace with the rapid increase in moto…	Mitigated	Autors exposed previously studies which demonstrated impacts and causes about RTIs - (Akorsa 2000, London et al. 2002) , (Forjuoh and Li 1996, Mock et al. 1999, Nantulya and Muli-Musiime 2001, Afukaar 2003, Afukaar et al. 2003) ; (Meiring 1974, Engel and Thompson 1992, Lave and Elias 1994, Afukaar 2003, Afukaar et al. 2003) But the explication about choice of two factors isn't comprehensive. Ther…	No		Prevention	Educational campaigns specifically targeting overspeeding and alcohol-impaired driving by commercial drivers	Reduce the RTIs bound in drink-driving and overspeeding This paper is focus on evaluation of this intervention, so there aren't informations on short, middle, long term	Mitigated	Conducted in west africa country, Ghana (1'890'000). 1/3 population is poor and live in rural space. Illeteracy is based at 65% and gross national product is US$425 Limited informtion on percentage of commercial drivers, RTIs, ownership of TV, radio…	Mitigated	Yes	Ownership televion, time of broadcast	Yes	scientific knowledge or data by surveillance	It's commercial driver	ProgressPlus :Place of residence : Ghana Race/ethnicity/culture/religion: X , Occupation: commercial driver , Gender/sex : Mainly man, Religion : X, Social Capital : X, Socioeconomicus status : X	No		No		Yes	It's a hypothesis because the problem is th no knowledge about budget or interventions's cost	Yes	Several ethnies and disparities between urban-rural (ownership TV)	No		Yes	Based on previously studies and interventions. The latter were implemented in developped countries (South Africa, Danemark…)	Yes	Meiring 1974, Engel and Thompson 1992, Lave and Elias 1994, Afukaar 2003, Afukaar et al. 2003	Spot de 30-60' brodcast evenig news, once per week, during 9 month between 2002-2003. This campaign result to focus group with commercial driver and expert road safety social marketing from Danemark (DANIDA)	Social marketing advertisment with 2 profil : overspeeding and drink-driving	i) NRSC (National Road Safety Commission) have provided assistance ; ii) DANIDA with expert in road safety social marketing	Diffusion TV and Focus group	A place who have a TV and all over the country	Once time by week during 9 month between 2002 and 2003	Low		Don't know	Yes	Lack of measures on behavior (in order to compare), ownership of TV (rural) and access in the "lorry park", the timing (only evening), needs to diversify broadcastings
n° page						2 to 3		3 to 4					3		2 to 3		3				3 to 4										3				2 to 3				4	3	3	3		4					7
Lipinge, Sakaria M., and Petrina Owusu-Afriyie, ‘Assessment of the Effectiveness of Road Safety Programmes in Namibia: Learners’ Perspective’, Journal of Emerging Trends in Economics and Management Sciences, 5 (2014), 532	2	Assessment of the Effectiveness of Road Safety Programmes in Namibia: Learners’ Perspective	Journal of Emerging Trends in Economics and Management Sciences	2014	Lipinge, Sakaria M., and Petrina Owusu-Afriyie	Road Traffic Injuries (RTI's) are a world public health, specially in developping countries. RTIs have consequence on human life and ecaonomy cost. National Road Safety Council of Namibia (NRSC) expose the case of Namibie. Authors bring the results about litterature review	Strong	In Namibia, statistics confirm that road traffic crashes continue to be a major concern. Several programms and campaigns in order to reduce RTIs. Authors bring the results about litterature review	Strong	This article is a litterature review whose provide a guidance.	No		Prevention	They are prevention campaigns on the road safety	Provide a guide on mass media campaign to reduce the RTIs in Namibie This paper is focus on evaluation of this intervention, so there aren't informations on short, middle, long term	Weak	Namibie There aren't information on settings of sagety programms or campaign implemented	Weak	No		No			No information except the place is in Namibie	No		No		No		No		No		No		No	s	No informations	Mass media	No informations	No informations	No informations	No informations		No	No informations	No
n° page						1 to 3		1 to 3					4		4		1																							4
Bili Priscilla, RTSA, Assessment of the road transport and safety agency's communication strategies for pedestrian road safety among children in Lusaka, 2015	3	Assessment of the road transport and safety agency's communication strategies for pedestrian road safety among children in Lusaka	RTSA Repport	2015	Bili Priscilla	Road traffic Accidents (RTAs) are 9th leading cause to death and disability in the world, and forecast, they will be the 5th by 2030. Murray and LopezLMICs which only have 48% of the world’s vehicles are reported to account for about 90% of these casualties ( WHO Report, 2004). Law and middle incomes countries (LMICs) account 90% of these causualities. In Zambia, RTAs are one signifiant cause of …		With observations on RTA, the government have created the RTSA (Road Transport and Safety Agency) in 2002. It's an agency which lead road security activities over all country to reduce the nomber of injuries and mortality among pedestrian and children. The agency's strategy is based on communication. Accident statistics show that pedestrians make up between one third and half of all accident fata…	Strong	In scientific litterature, the effecacy of communication strategy is demonstrated	No		Prevention	There are campaigns to informe children on road environment and bring competences in order to they avoid accidents	Reduce the number of pedestrian accident among children	Strong	Central Africa, in Zambie. It's enclaved country. " The autor bring information about climatic and geographic situation. Also, informations about administrative context. There is an economic backgroung too ""Located in south-central Africa, Zambia is a landlocked country surrounded by the Democratic Republic of the Congo and Tanzania to the north; Zimbabwe, Botswana, and the Caprivi Strip of Nami…	Strong	No		Yes	scientific knowledge or data by surveillance	In Zambie, the road traffic crashes and injuries is a significative cause of mortality and morbidity among children and pedestrian 4 persons dies by day in a road crashes. There are about 2000 persons died by year. Zambie is the worst country in terms of road traffic accident. The RTA is the trhird cause of mortality The under groupe is the children pedestrians	No information except the place in Zambie	No		Yes	The government in Zambie became aware the importance of the RTA. In 2002, the RTSA is created	Yes	The economic growth is importante (6%) but the poverty stay a problem	No		Yes	Just informations about hight rate of HIV/AIDS	Yes	The authors rely on findings from earlier studies	Yes	Rogers (1983), Gamde (1999), Dreyer (1999),	TV, radio, Print media ("...pamphlets, brochures and posters to increase public awareness. It also uses Billboards), drama and musical concert, road safety week, community publicity campaigns at traditional ceremony, road safety school club, day of remembrance	Radio : on 6 nationale radio - "The radio programmes include discussions and adverts about road safety" - TV : "Television programmes and runs a television programme on ZNBC that discusses matters of road safety. It also runs a children’s road safety Television Quiz and Debate" - Drama and musical concert : in local language - "The sketches that are performed bring out different messages targeted…	No informations	broadcasting undividually and in community	overall country	No informations		No	No informations	No
n° page						5 to 6		7					2		2		3 to 5				1 and 6			1			2		4 to 5				5		44 to 45					44 to 47		44 to 47
Petroze Robin, and al., Can focused trauma education initiatives reduce mortality or improve ressource utilization in low ressource setting? World journal of surgey, 2014	4	Can focused trauma education initiatives reduce mortality or improve ressource utilization in low ressource setting?	World journal of surgey	2014	Petroze Robin T. and al	Over 90 % of injury deaths occur in lowincome countries, and road traffic crashes are one of the most rapidly rising causes of death and disability in LMICs Who, 2004 ; Lagarde E., 2007 ; Mathers CD, Loncar D 2006 ; lAmeratunga S, Hijar M, Norton R 2006; Ameratunga S, Hijar M, Norton R 2006		The intervention is based on training. There is a variety of training to adress a gap in lack of doctor, material, ressources, etc. Attribute prilimary care at a patient is fondamental to decrease the mortality and morbidity caused bu injuries. in the 1970s, the American College of Surgeons Committee on Trauma’s (ACSCOT) Advanced Trauma Life Support (ATLS ) course is the most widely recognized an…	Mitigated	The rational is based on previous evaluation of training program in other country (Tanzania for example) Literature : Mock C, and al., 2005 for the need to attribuate care rapidly Bregman S and al, 2008 ; Jayraman S. and al., 2010 Jayraman and al, 2009, and Husum H. and al, 2003 for educational short-course curricula	No		Health promotion	Improve the cover of first care for injuries	Improve the cover of first care for injuries with training Based on one scinetific reference (Mock C., and al. 2005)	Mitigated	Intervention is only one hospital : CHUK "Since few emergency or surgical services are provided at the district hospitals, injured patients are often sent to the university hospitals for evaluation and definitive care. The hospital is public and serves as one of the main training sites for UR health professional students, including a postgraduate training program in Surgery." "Rwanda is a densely…	Strong	Don't know		Yes	Theoretical knowledge or explanatory model	There isn't explanation. An ATLS provider demonstration course was delivered to 24 faculty surgeons and 15 Rwandan trauma nurse auditors, and a Canadian Network for International Surgery Trauma Team Training (TTT) course was delivered to 25 faculty, residents and nurses.	Place of residence : Rwanda Race/ethnicity/culture/religion: X , Occupation: students in surgeon, trauma nurse and residents , Gender/sex : X Religion : X, Social Capital : X, Socioeconomicus status : X	No		No		Yes	Rwanda is classified by the World Bank as a low-income country" Weak gross national income	No		Yes	5,5 doctors/100'000person "Since few emergency or surgical services are provided at the district hospitals, injured patients are often sent to the university hospitals for evaluation and definitive care"	Yes	There is no more informations about results of intervention which used the training to reduce trauma	Yes	Advanced Trauma Life Support ATLS developped by American College of Surgeons Committee on Trauma’s Trauma Team Training (TTT) developped by Canadian Network for International Surgery’s Bergman S, Deckelbaum D, Lett R et al, 2008 ; Jayaraman S, Sethi D 2010 ; Jayaraman S, Sethi D 2009 ; Husum H, Gilbert M, Wisborg T, 2003 ; Radvinsky DS, Yoon RS, Schmitt PJ, Prestigiacomo CJ, Swan KG, Liporace FA,…	educational short-course curricula at the university	Two 3-day trauma education courses were conducted in Kigali over a one-month period. An ATLS provider demonstration course was delivered to 24 faculty surgeons and 15 Rwandan trauma nurse auditors, and a Canadian Network for International Surgery Trauma Team Training (TTT) course was delivered to 25 faculty, residents and nurses.	No informations	No informations	Kigali faculty	2 short-courses during 3 days, on 2 period (october and november 2011)	Low	No	No	No
n° page						2		2					2		2		2				3								2						2					3			3	3
Peter Anderson, Dan Chisholm, Daniela C Fuhr, Effectiveness and cost-eff ectiveness of policies and programmes to reduce the harm caused by alcohol, Lancet 2009; 373: 2234–46	5	Effectiveness and cost-eff ectiveness of policies and programmes to reduce the harm caused by alcohol	Lancet	2009	Peter Anderson, Dan Chisholm, Daniela C Fuhr	4·6% of all ill health and premature death worldwide is due to alcohol, with poorer populations and lower-income countries having a greater disease burden per litre of alcohol than higher-income populations and countries. Alcool have an impact on social and economical life There is a first part whose deals with a burden of ill health and the economic cost attributable to alcohol use and alcohol-u…		"By interacting with personality characteristics, associated behaviours, and sociocultural expectations, it is a causal factor for intentional and unintentional injuries and harm to people other than the drinker, including reduced job performance and [...] and fatalities caused by driving while under the infl uence of alcohol (drink-driving)"	Strong	Based on scientific litterature Rehm J, and al., WHO, 2004 ; Gururaj G,and al., WHO, 2006 ; Cargiulo, T., 2007 ; Cherpitel CJ,and al., 2003	No		Prevention		The autors carried out a scoping review on the evidence for the effectiveness of policies and programmes to reduce the avoidable harm caused by alcohol Describe how policies and programmes need to be scaled up, concluding with a global call to action.	Strong	Around the world, but with regards on LMICs	weak	Yes	Traditions, politics	No				No		No		No		No		No		Yes	Based on nine policy target areas included in the report by WHO to the 2008 World Health Assembly,41 which	Yes	World Health Organization strategies to reduce the harmful use of alcohol. Report by the Secretariat. 61st World Health Assembly A61/13. 2008	No informations	1) Information and education - school-based education - parenting and social marketing programmes - public information campaigns - Counteradvertising - Drinking guidelines - Health warnings 2) health-sector response - Brief advice for individdual no dependant - specialised treatment : alcohol withdrawal, behavioural therapies, and pharmacological therapies including glutamate inhibitors and opiat…	No informations	individually or in a group No more informations	around the world	No informations		No		No
n° page						1 ; 3		1							1				11																4					4 to 7
T. Abegaz et al, Effectiveness of an improved road safety policy in Ethiopia: an interrupted time series study, BMC Public Health, 2014	6	Effectiveness of an improved road safety policy in Ethiopia: an interrupted time series study	BMC Public Health	2014	Teferi Abegaz, Yemane Berhane, Alemayehu Worku and Abebe Assrat	RTAs pose a growing threat to public health. They are responsible for 1.2 million deaths and up to 50 million nonfatal injuries globally. Over the past 30 years, there has been a rapid reduction in RTAs in industrialized countries, unlike some developing countries like Ethiopia which have a very high level of RTAs. These low-income countries (LIC) pay the highest price. However	Strong	Tthe solution would be to implement a well-designed and well-enforced road safety policy that would reduce the number and severity of accidents. The introduction of news laws is of great positive impact according to the estimates of the European Transport Safety Council. Prior to September 2007, the strengthening of road safety in Oromia Regional State, one of the largest states in Ethiopia that …	Strong	WHO, 2009, 2007	No		Prevention	It's the road safety policy	Implementation of an improved road safety policy 2007 Include the new road safety Laws (prohibition of cell phone conversation the wheel, driving without using a seat belt and not using Motorcycle helmet) and the amendment of the existing Road safety laws (excessive speeding, impaired driving With alcohol and Khat and unsafe loading) by introducing higher penalty rate including suspension of the …	Strong	Ethoipia No more informations	Weak	No		No				No		No		No		No		No		Yes	No more information according to report WHO, 2009. According to WHO 2007, in Rwanda there was 30% reduction in traffic death was observed	Yes	Who, 2009, 2007	No informations	These new road safety laws have been implemented in a coordinated manner with police and transport experts using stricter law through the application of the Drivers' License Suspension Act, The imposition of compulsory wearing of the seat belt, the use of the helmet and the prohibition of the use of the telephone while driving. This, by performing a random check of roadside on a regular basis.	Police and transport expert	police control	Ethiopia road	After 2007 No infrmation about intensity before and after intervention	Not applicable		No	Yes	lack of road safety instruments such as radar and the breath analyzer to assess speeding and drunkenness.
n° page								1					1		2		1																		1					2	2	2	1 to 2	1 to 2				2
Summer Steven and al., Effect of free distribution of safety equipment on usage among motorcylcle-taxidrivers in Tanzania - A cluster randomised control trial, Injury, 2014	7	Effect of free distribution of safety equipment on usage among motorcylcle-taxidrivers in Tanzania - A cluster randomised control tria	Injury	2014	Steven A. Sumner, Anthony J. Pallangyo , Elizabeth A. Reddy, Venance Maro, Brian W. Pence, Catherine Lynch, Elizabeth L. Turner, Joseph R. Egger, Nathan M. Thielman	RTIs are the 2nd leading cause of death among males in the economically productive age group (age 15–49) (Lozano R et al.,, 2012) RTIs have increased in African countries. Pedestrians have borne the largest shareof the mortality burden from RTIs (Naci H,et al., 2009). But, there is an augmentation of number of motorcycle, and there would be a transition of victims and causes of accidents. Indeed,…		Use a conspicuity measures by drivers is efficient because it improve their abilty to be seen by other vehicules.	Strong	Study is based on previously study "Wearing reflective or fluorescent clothing, continuously operating the motorcycle headlight (including during the daytime), and wearing a white coloured helmet are estimated to be associated with a 37%, 27%, and 24% reduced risk of motorcycle crash, respectively"(Well S and al., 2004)	No		Prevention	reduce the RTAs	Introduce the safety equipment (protective conspicuity measure and a reflective vest) among taxidrivers	Strong	Setting in northern tanzania, in Moshi Moshi is a city in the Kilimanjaro region of Northern Tanzania with a population of 184,292 in the most recent 2012 Tanzanian census. Roads in the city where the study was conducted were largely tarmac. Although no systematic information is available on vehicle fleet composition in Moshi, motorcycle traffic appeared to outnumber cars. Motorcycle–taxi drivers…	Strong	No		Yes	scientific knowledge or data by surveillance	Motorcycle–taxi’s are a common form of transport in many developing nations and consist of a motorcycle driver who carries passengers on the back of the motorcycle for a fee. Motorcycle–taxi drivers are a particularly high risk population for motorcycle crashes as they operate a motorcycle for several hours a day and are financially incentivised to provide as many rides as possible daily	Place of residence : Tanzania Race/ethnicity/culture/religion: X , Occupation: motorcycle-taxidrivers , Gender/sex : X Religion : X, Social Capital : X, Socioeconomicus status : X	No		No		No		No		No		Yes	Wearing reflective or fluorescent clothing, continuously operating the motorcycle headlight (including during the daytime), and wearing a white coloured helmet are estimated to be associated with a 37%, 27%, and 24% reduced risk of motorcycle crash, respectively	Yes	Wells S, Mullin B, Norton R, Langley J, Connor J, Lay-Yee R, et al. Motorcycle rider conspicuity and crash related injury: case-control study. BMJ 2004	Conspicuity equipment and reflect vest	It's a prevention - all participants also received a brief education session on conspicuity measures (fluorescent, reflective vest, white helmet and using daytime running headlights) - some participants received free fluorescent, reflective vest	a peer motorcycle– taxi driver	In a group	Moshi is a city in the Kilimanjaro region of Northern Tanzania	Education : once time to five minutes Distribution : once time	Low	No	No informations	No
n° page								1					1		2		2				2			2											2						2	2	2	2
O. E. Johnson and E. T. Owoaje, Effect of Health Education on the Riding Habits of Commercial Motorcyclists in Uyo, Southern Nigeria, West African Journal of Medicine, Vol. 31, No. 1 January–March, 2012	8	Effect of Health Education on the Riding Habits of Commercial Motorcyclists in Uyo, Southern Nigeria	West African Journal of Medicine	2012	O. E. Johnson and E. T. Owoaje	The increasing number of motorcyclists in Nigeria has led to an increase in road insecurity and accidents. This study was carried out to establish a road safety policy and to assess its effects on the driving habits of motorcyclists in Uyo, Nigeria.	Strong	Change of behavior A large percentage of road accidents involve motorcycles. Alcohol/ substance abuse and fatigue were some of the risk factors Over speeding was one of the negative riding patterns observed among the motorcyclists in Ondo State, Nigeria by Okedare. In Nigeria, a study done in Oyo State stated that 20.4% of motorcyclists reported current use of alcohol	Strong	Asogwa SE., 1996 ; Okedare AO., 2004; Owoaje ET, 2005 Sangowawa AO., 2007; Oginni FO and al. 2009	No		Prevention	safety education	Implement Health Education on the Riding Habits of Commercial Motorcyclists in Uyo, Southern Nigeria to reduce RTAs No more informations program components	Mitigated	Two towns : Uyo and Ikot Ekpene Uyo is the state capital of Akwa Ibom State (one of the 36 states in Nigeria is located in the south eastern part of the country) - Uyo metropolis as at 2006 was 304,000. Ikot Ekpene similar town situated about 30 kilometers from Uyo with an estimated population of 142,377.19	Mitigated	Don't know		Yes	scientific knowledge or data by surveillance	commercial motorcyclists	Place of residence : Nigeria Race/ethnicity/culture/religion: X , Occupation: motorcycle-commercial , Gender/sex : X Religion : X, Social Capital : X, Socioeconomicus status : X	No		No		No		No		No		Yes	Compare to previous studies carried out in London and; in Thailand, (licence ownership), Ghana (overspeeding), Nigeria (drive when tired)	Yes	Swaddiwuhipong et al., Okedare AO. Owoaje ET, and al., , Department for Transport (London), Oluwadiya KS, and al.	Training session	in the form of lecture and interactive session. All riddings habits and road safety practices mentioned in the questionnaire were discussed. The relationship between poor safety practices and occurrence of accident was also thoroughly explained. During the interactive session, the content of the health education was revised and feedback was obtained through a question and answer session. The part…	Lessons given by the principal investigator in the local language of the respondents in each of the two towns with some assistance from three community health officers.	Group	No informations	No informations		No	No informations	No
n° page								2					2		2		2				2														5 to 7				3		3	3
Johnson O. E., and A.M. Adebayo, Effect of Safety Education on Knowledge of and Compliance with Road Sefety Signs Among Commercial Motorcyclists in Uyo, Southern Nigeria, Ghana medical journal, Volume 45, Number 3, 2011	9	Effect of Safety Education on Knowledge of and Compliance with Road Sefety Signs Among Commercial Motorcyclists in Uyo, Southern Nigeria	Ghana medical journal	2011	Johnson O. E., and A.M. Adebayo	In Nigeria, the commercial motorcycles constitute the main ways of transportation and, by far, the most current shape of informal transport. There was a phenomenal increase of the use of motorcycles for commercial purposes in most of the cities and the rural areas of Nigeria in the last years. They observed that the commercial motorcyclists granted not much attention on the regulations of road sa…	Strong	The misunderstanding of security measures at the motorcyclists so increase their risk of accidents involving directly the other road users	Strong	Several studies deal with about importance of understanding of security measures : Oluwadiya KS and al., 2004 and a study setting in Benin (Iribhogbe PE and al., 2009) Program of road safety set up in the Illinois in the United States, known under the name Cycle Rider Safety Training Program. This program allowed to educate 136'800 students between 1976 and 1996 and from 1976 till 1995, the accid…	No		Prevention	Health education	Road education and Estimate impact on the knowledge and the conformity of the signs of road safety at the commercial motorcyclists	Mitigated	Uyo, in the South of Nigeria. The estimated population of Uyo metropolis as at 2006 was 304,000	Weak	Yes	Traditions, politics	Yes	scientific knowledge or data by surveillance	The commercials motorcyclists	Place of residence : Nigeria, Uyo Race/ethnicity/culture/religion: X , Occupation: motorcycle-commercial , Gender/sex : X Religion : X, Social Capital : X, Socioeconomicus status : X	No		No		No		No		No		No	No exactly	Yes	Study in Benin (Iribhogbe PE and al., 2009)	visual aids	lecture and interactive sessions on identification of road safety signs and the importance of compliance to such signs	No informations	No informations	No informations	2008-09-01	low	No	No	Yes	Low intensity of intervention
n° page						1		1 to 2 - 6					1 to 2		2		2				1 to 2														1					2				2				2
James Habyarimana, William Jack, Heckle and Chide: Results of a randomized road safety intervention in Kenya, Journal of Public Economics 95 (2011) 1438–1446	10	Heckle and Chide: Results of a randomized road safety intervention in Kenya	Journal of Public Economics	2011	James Habyarimana, William Jack	The study take place in mondial context where there is high rate of death on roads or injuries, in particular in developing countries (WHO, 2004), there is the transport of long distance which is dangerous in developping countries, and where forecast of nomber of death will move closer to paludism in 2030 (Mathers and Loncar, 2006).	Strong	There are many interventions to reduce accidents :for instances Publicity campaign in New Zeland, speed bumps in Ghana ; but fewer studies of interventions in developing countries exist and while the estimated results of these studies are not causal, measured effects are large.	Weak	It's not based on studies, but the autors want test a new way.	No		Prevention	Put stickers in vehicles to incite the passengers to speak and to check if drivers has no adapted driving	Reduce RTAs among commercials drivers	Mitigated	Kenya	Weak	Don't know		Yes	expert opinions or professionals of the problem	the driver of transport long distance and his passengers	Place of residence : Kenya Race/ethnicity/culture/religion: X , Occupation: driver , Gender/sex : X Religion : X, Social Capital : X, Socioeconomicus status : X	No										Yes	No information	Yes	The authors give the examples of New Zealand where reduce the speed, the conduct under alcohol and to encourage seat belt wearing had an impact on the number of death bound to the road accident (Guria and Leung, 2004). In Ghana, there was speed bumps in the hazardous crossroads reduced of 35 % the accidents and 55 % the fatal accidents (Afukaar and al., on 2003).	5 stickers in the vehicles with simple messages. It is placed so that all the passengers can see it	To make sure of the compliance of the drivers, the intervention plans to give them 5000 Kenya Shelling (approximately $60)	No informations	The enrollment was made at the individual level with the support written by the cooperative which organizes the schedules of bus ( SACCOs). The intervention is made on the "old" vehicle and there is a group control on "more recent" vehicles.	Several cities, and mains road network	between january 2006 and may 2009	high			No
n° page								1					2		2		2				1														1					2 to 4			4	4
Liu BC, Ivers R, Norton R, Boufous S, Blows S, Lo SK. Helmets for preventing injury in motorcycle riders. Cochrane Database of Systematic Reviews 2008, Issue 1.	11	Helmets for preventing injury in motorcycle riders.	Cochrane Database of Systematic Reviews	2008	Liu BC, Ivers R, Norton R, Boufous S, Blows S, Lo SK.	RTAs are a public health burden especially for pedestrians, cyclists and motorcyclists. Motorcycles are a practical and popular means of transport but have a very significant impact potential in accidents and therefore a greater injury. Victims of motorcycle accidents account for a high proportion of people killed or injured in road accidents. Head injuries resulting from motorcycle accidents are…	Strong	When helmet utilization rates increase with the implementation of a law, rates of injury and mortality decrease However, there is resistance to the legislation on motorcycle helmets that arises from a debate on the effectiveness of motorcycle helmets in reducing morbidity and mortality arguing that the use of motorcycle helmets increases the risk Of neck injuries in accidents and could reduce the…	Strong	Branas, 2001, McSwain 1990, Sosin, 1990 (Krantz 1985)	No		Prevention	Wearing a helmet	The wearing a motorcycle helmet to reducing mortality and head, face and neck injury following motorcycle crashes. Interventions : - Helmets, both full and partial coverage worn on the head. - Type of helmet (full with face-shield and chin-bar, full without face shield, partial without face shield etc), whether the helmet is fastened and whether the helmet meets relevant safety standards was reco…	Strong	The majority of the studies were based on populations of developed countries and the observational data were obtained from a wide variety of contexts. It's a great place to get away from it all.	Not analysable	No		Yes	scientific knowledge or data by surveillance	Studies on motorcyclists of all ages who have been involved in any type of accident	Place of residence : around the world Race/ethnicity/culture/religion: X , Occupation: motocyclists , Gender/sex : X Religion : X, Social Capital : X, Socioeconomicus status : X"	No		No		No		No		No		No		No		helmet	drive with helmet	No informations	No informations	around the world	No informations		No	No informations	Yes	Few studies have discussed the issue of helmet quality and measured if the helmets worn by drivers met safety standards. In high- and medium-low-income countries, counterfeit helmets are available (Peek-Asa, 1999; Thompson, 2003), and one study suggested that these helmets could lead to more injuries in collisions (Peek- Asa, 1999). Most of the studies conducted in this review come from developed…
n° page						4		4					5		5						5
A. P. ROSE-INNES, C. J. G. LE ROUX, Influence of Road Speed Restrictions on the Incidence and Severity of Head Injuries, S. Afr. Med. l., 48. 2548 (1974)	12	Influence of Road Speed Restrictions on the Incidence and Severity of Head Injuries	S. Afr. Med	1974	A. P. ROSE-INNES, C. J. G. LE ROUX	No informations	Weak	November 16th, 1973 is introduced the measure fuel-saving.	Weak	No explication about introduce of this measure	No		Prevention	Change of behaviors with over-speeding	Reduce the road traffic accident	Weak	South Africa	Weak	Don't know		No				No		No		No		No		No		No		No		restictions (fuel and speed limits) + traffic police surveillance is intensified	Filling stations closed between 18h hand 06h the next morning and at weekends; hoarding of petrol in excess of 10 litres per owner not permitted; and speed limits of 60 km/h in urban areas (initially 50 km/h for 2 months), and 80 km/h outside these areas applied. Previously these limits had been between 56 and 80 km/h on urban streets, and 112 km/h on national inter-urban roads. In addition, wide…	Government	Group	No informations	After november 1973		No	No	No
n° page								1					1		1		1																						4	4	4	4
Terje Assum, La sécurité routière en Afrique. Évaluation des initiatives de sécurité routière dans cinq pays africains, rapport Baque Mondiale Afrique, Février 1998	13	La sécurité routière en Afrique. Évaluation des initiatives de sécurité routière dans cinq pays africains	Banque Mondiale	1998	Terje Assum	Increase in fatal accidents by 350% in Africa between 1968 and 1990. Economic cost (2% of GNP) Constant increase due to increase in vehicle fleet if measures are not implemented. Estimated in 2020, that is the second cause of mortality. Several rallies were held to remedy the FSAs: 1984 the Economic Commission for Africa met in Kenya; In 1989 in Ethiopia and in 1997 in South Africa Dhliwayo, 1997…	Strong	The data collected on the 5 study countries shows an increase in the rate of fatal accidents per vehicle. Pedestrians and transit passengers are the main victims.	Mitigated	The author specifies the lack of reliability of the collected data. Growth rates in the motor vehicle fleet are high and increased in five years (<1990): Benin of 61%, CI, 63%, Kenya, 31%, Tanzania, 27% and Zimbabwe, 21% Of the victims follow the trend: Benin with 44.5 accidents per 100'000hab., CI: 120 / 100'000; Tanzania: 48.1 / 100,000; Kenya: 97.7 and Zimbabwe: 151.4 / 100,000 inhabitants. Th…	No		Prevention / health promotion	Institutionalization of road safety and implementation or reinforcement of road safety measures	Reducing road accidents Benin: 1) Create a database on road accidents; 2) Set up an awareness and education program ; 3) improve vehicle technical control centers. CI: 1) improve vehicle technical control; 2) equipping buses with speed limiters; 3) improve vehicle controls by police and gendarmerie; 4) create a professional driver's license (there is currently only a general driving license); 5) …	Strong	Benin, Côte d'Ivoire, Kenya, Tanzania and Zimbabwe. Information on the population and context of implementation of road safety measures	Strong	Don't know		No				No		Yes	Institutional frame: - Ministries: in all countries, several ministries share responsibility for the SR. But coordination is a problem - Implementing body: all countries have a national road safety council, but have difficulty in implementing the measures taken. The problem would come from a lack of resources. Statistical system: the 2 French-speaking countries have a manual system, while the oth…			No		Yes	etc.Emergency services provided in major cities, but payment problem, equipment availability, guard service etc	No				Benin: data system, sensitization and education program CI: safety equipment in buses; Training, road safety campaigns national and regional Kenya: data system; Training, road safety campaings	CI: strengthening roadside controls; Restructuring the Office of Road Safety	No more informations	No more informations	Bénin, CI, Kenya, Tanzanie, Zimbabwe	Benin: 1995; CI: 1989, implemented in 1998 Kenya: 1980 Tanzania; 1996 Zimbabwe: five years "	Not applicable		No informations	No
n° page						10		15 to 17																									27
Adebayo Peter Idowu, et al, Online Road Traffic Accident Monitoring System for Nigeria, Transactions and networks and communications, 2015	14	Online Road Traffic Accident Monitoring System for Nigeria	Transactions and networks and communications	2015	Adebayo Peter Idowu, Kehinde Williams and Emmanuel Olonade	RTA are main cause of deathand increase in LMICs, and particularly among youngers.It is the case in Nigeria.(Krug et al, 2000, (Krug et al, 2000, OMS, 1984, Atubi, 2010).		The main causes are binding to vehicule, human and environnemental. In 1988, the government put in place a road safety federale commission to collect data about road accident, but theres ares problems : i) Absence of a central deposit from which all the information connected to the accidents can be stored and managed, ii) The information, when they are available is under paper form, which puts a …	Strong	(Krug et al, 2000, OMS, 1984, Atubi, 2010). In Nigeria we observed a quintuple increase of the deaths bound(connected) to the traffic during the last 30 years (Oluwasanmi, on 1993, Atubi, 2009b, 2009th and 2010c). There is a litterature review onweb based RTA monitoring system	No		Prevention	Introduction new technology	Develop a web-based road traffic accident monitoring system to replace the existing paper – based one. This monitoring system can be used by the security guards road to react quickly to the road accidents (improve the answer to the first aid), investigate and record these events, allow the other actors of the road traffic to consult files and to make decisions to reduce the road accidents.	Strong	According to the statistics, more than 90 % of the situations of road accidents in Nigeria would be owed to errors of drivers (Aworemi and al, on 2009). The ACR seems to occur regularly in certain points such the places where there are tight bends, potholes and in the bad sections of the roads where it is difficult to check its vehicle, when we are in exceeding the speed limit; what pulls mortal …	Mitigated	No		No				No		Yes	In an effort to check this alarming trend, the Nigerian Federal Government inaugurated the Federal Road Safety Commission (FRSC) in 1988. The commission’s functions include among others, the regular patrol of the highways with the aim of checking reckless driving.	No		No		No		No				WampServer will serve to write requests MySQL. The prototype will be implemented with Adobe Dreamweaver; Apache will be used as Web server to supply the basic features of the monitoring system. PHP will be used as language of script to program the manipulation near the serverof the knowledge in the database.	To develop the system, variables necessary for the development of a system of follow-up of the road accidents were identified and the required data were collected with the command of the sector of State of Osun of the federal Commission of the road safety. The meditative data include information on the route, the date of the accident, the description of one or several vehicles in cause, the cause…	Security guards road and drivers	telephone and internet	web	0	Not implemented
n° page								2 to 5					3		3		3 to 4										4												6	6	8	6	6
James Habyarimana and William Jack, Results of a large-scale randomized behavior change intervention on road safety in Kenya, PNAS, 2015	15	Results of a large-scale randomized behavior change intervention on road safety in Kenya	PNAS	2015	James Habyarimana and William Jack	Road accidents represent a large and growing cause of death in the developing world. About 1.3 million people are estimated to die each year on the road, and between 20 and 50 million are injured. By 2030, road accidents will be the fifth leading cause of death worldwide, killing more people than HIV/AIDS, tuberculosis, and malaria combined. Among 15–29 y olds, road accidents are already the sing…	Mitigated	Theory of change behaviour		The authors relied on their previous study which showed the interest of the stickers: In Habyarimana and Jack, we documented the results of a small pilot study of a similar intervention with a single treatment group and a control. The treatment included a bundle of five stickers, three with text only and two with grisly images of injuries, as well as a weekly lottery that drivers of treated vehic…	No		Prevention	Introduce stickers and make a radio campaign to legitimized the claims of matutu's passengers	Reduce accidents Reducing accidents involving the country’s 14-seater minibuses, or matatus. Specificaly, it’s to promoting agency among matatu passengers, empowering them to challenge the driver to slow down and drive less recklessly if they felt their safety was compromised	Strong	Kenya	Weak	Don't know		Yes	Theoretical knowledge or explanatory model	Driver of Matatus, who are recruited only long distance vehicles, and passengers	Place of residence : Kenya Race/ethnicity/culture/religion: X , Occupation: commercial drivers, passengers Gender/sex : X Religion : X, Social Capital : X, Socioeconomicus status : X"	No		No		No		No		No		No				Stickers radio campaigns	stickers with evocative messages inside the vehicles, exhorting the passengers to act, with phrases like “Don’t let a reckless driver get away two with English text and two with Kiswahili.	no informations	mechanisms collective (radio campain)	Kenya	From 2011 to 2013 The campaign was activated on a weekly basis on five occasions over the course of the first 6 mo of 2012.	High			No
n° page								1					2		1		1																						1	1		1	1	1
Review of road safety management practice - Final report by A Aeron-Thomas, AJ Downing, GD Jacobs, JP Fletcher, T Selby and DT Silcock, TRL, 2002	16	Review of road safety management practice - Final report	TRL	2002	A Aeron-Thomas, AJ Downing, GD Jacobs, JP Fletcher, T Selby and DT Silcoc	RTAs are an important economic factor and have strong repercussions for the environment and the family of the casualty, and there is little improvement in poor countries to reduce these RTAs "TRL, WHO - No more explications"	Mitigated	Realize an inventory of fixtures on best practices	Weak	No informations on relevance of this guide	No		Health promotion	Provide guidance for road safety actors in LICs	Provide a guide for LICs in order to reduce accidents Four thems : - organisation of road safety - road safety plans - funding of road safety - private sector participation		13 case studies including 9 from LICs and 4 african countries (Ethiopia, Ghana, South Africa, Zambia) The rapport bring population, GNP and RTA data.	Mitigated	Don't know		No				No		No		No		No		No		No				3) Funding :lower financial ressources	1) Organisation : all except Ethiopia(Federal Police) have a SR lead by ministy 2) Plans : Only South Africa have a regional plan	Public or private sector - predominantly petroleum company			2) Plans : short terms	Low			Yes	This study requested the collection of data, some of which, i.e. funding, is readily available in very few countries while others, like business sector participation, was not easily collated. Evaluating the effectiveness was another area which did not lend itself to easy identification. Case study selection was influenced by the countries which the team would be visiting on other projects and so …
n° page						6		6					6		6		7 to 8																						17 to 19	12 to 13	30 to 35			12 to 13				6
K. Zimmerman et al., (2015) Road Traffic Injury on Rural Roads in Tanzania: Measuring the Effectiveness of a Road Safety Program, Traffic Injury Prevention, 16:5, 456-460	17	Road Traffic Injury on Rural Roads in Tanzania: Measuring the Effectiveness of a Road Safety Program	Traffic Injury Prevention	2015	Karen Zimmerman, Deepani Jinadasa, Bertha Maegga & Alejandro Guerrero	AR Public Health Burden The African population, which is expected to grow substantially by 2050 and thus RTAs on rural roads are an increasingly important problem in low- and middle-income countries. Indeed, the majority of RTA victims and RTA injuries have occurred on rural roads and often have more serious consequences "" WHO, 2013; United Nations, 2004 The data are based on several studies: Ae…	Strong	In Tanzania, road transport is the most common mode of transport, but only 7% of roads are paved (Tanzania National Road Agency 2011, UNESCO National Commission, 2010). Roads involve the use of trails that link village roads and rural districts. These rural roads with several types of road users competing for space create a hazardous environment for Vulnerable road users (Ministry of Transport 20…	Mitigated.	This theories are not explicated in start document but in discussion party	No		Prevention	safety trainning Distribution of safety equipment (Reflective vests and helmets, back vest, reflective bag, reflective stickers, calendar)	Reducing road safety-related mortality and trauma by implementing a road safety program for a rural community	Weak	Bago has a population of about 3,000 people and is located on a major regional road." Talawanda has a population of about 6,500 people and has a weekly market that attracts people from neighboring villages. Some small sections have been paved, but most of the road is non-bitumen. Surveys of all households located 200 m from the study route were selected to collect data before and after the interv…	Strong	Yes	The seasonality of road use may have impacted results because collection periods were not equivalent and may be biased by seasonal variations and climatic conditions. The baseline data collection period followed an intense rainy season in the Bagamoyo district in April and May. Roads may have been slippery and in poor condition during rainy seasons	Yes	scientific knowledge or data by surveillance	It's the motocyclists At both sites and at the two data collection stages, men accounted for the majority of people involved in RTAs, as observed in other studies (Ae-Ngibise et al., 2012, Garib et al., 2011, Jacobs Et al., 2000). The average age of men was 20 to 30 years. This agrees with other reports (Afukaar et al., 2003, Labinjo et al., 2009, Mogaka et al., 2011). This affects not only the e…	Place of residence : Bagamoyo District of Tanzania, approximately 100 km northwest of Dar es Salaam Race/ethnicity/culture/religion: X , Occupation: X, Gender/sex : X Religion : X, Social Capital : X, Socioeconomicus status : X	No		No		Yes	Talawanda has a weekly market that attracts people from nearby villages	No		No		No				safety equipments (Reflective vests and helmets, back vest, reflective bag, reflective stickers, calendar)	A hundred motorcyclists have been selected to receive a one-week training course." These motorcyclists also received reflective vests and two helmets each (one for the driver and one for the passenger.) Twenty-six motorcyclists also received A back support for their motorcycle. 2150 schoolchildren from 05 primary schools and a secondary school received improved reflective school bags and road saf…	No informations	No informations	Road from Bago to Talawanda about 20 km long	Trainig for motocyclists was one week No more information concerning other training	Low	No	No	No
n° page						2		3 to 4					3 to 4				3		5		4								3
Gbadamosi Kolawole, Spatial Trend and Management of Road Traffic Accident Fatalities in Nigeria, Academic Journal of Interdisciplinary Studies, 2015, Vol 4 No 1	18	Spatial Trend and Management of Road Traffic Accident Fatalities in Nigeria	Academic Journal of Interdisciplinary Studies	2015	Gbadamosi Kolawole	The role of transport is important and necessary for human activities and development (trade, leisure, education, industrial activities ...). Nigeria is one of the worst countries in terms of road accidents. The transport sector and mobility are increasing in parallel with the needs and the increase of the population. The problem is that FSAs have a negative impact in terms of human and economic …	Strong	Describe the magnitude and variations of FSAs between the states of the country to raise awareness and provide tools for decision-making	Weak	No references	No		Prevention	It is to give elements of help to the decision It is an indirect measure	Analysis through GIS has the advantage of being a decision-making aid and implementing targeted measures to reduce RTAs in Nigeria The GIS tool has the interest of establishing the magnitude and variations of FSAs between the states of the country through the FSA data from 90 to 2012.	Mitigated	Nigeria - 36 states	Weak	Don't know		No				No		No		No		No		No		No				GIS	Analyse RTA data between 1990 and 2012 and presented with graphics of the pattern of accident fatalities among the state of the federation to show at a glance the attributes of each of the states within the period under investigation. The fatality index was also calculated to rank the states of the federation accordingly.	Don't know	Not applicable	Not applicable	Not applicable			No	No
n° page						1		2					2		2		2																						1	2
Milton Mutto and al., The effect of an overpass on pedestrian injuries on a major highway in Kampala – Uganda, African Health Sciences Vol 2 No 3 December 2002	19	Milton Mutto and al., The effect of an overpass on pedestrian injuries on a major highway in Kampala – Uganda	African Health Sciences	2002	Milton Mutto, Olive C Kobusingye, Ronald R LetT	Increased traffic accidents, especially in developing countries, is a public health problem. ⇒ problem of pedestrians: several studies in several countries shows this problem and this is the case in Uganda: "In Uganda11, hospital-based studies showed pedestrians as the most frequent traffic casualties (43.5% ). " Another study: Hospital-based trauma registries in two hospitals also showed pedestr…	Strong	Planning roads and engineering development (Transport and Road Research Committee. Towards safer roads in developing countries: A guide for Planners and Engineers. Crowthorn, Berkshire, UK. 1994)	Mitigated	Intervention based on experience in hight income country, guide UK	No		Prevention	To put an overpass	Reduce pedestrian accidents with overpass Intervention based on experience in hight income country, guide UK	Mitigated	Uganda - Nakawa 6 kilometers on the Kampala-Jinja highway	Weak	Yes	Lack of knowledge of pedestrians and lack of signaling	Yes	scientific knowledge or data by surveillance	The pedestrians	Place of residence : Uganda - Nakawa 6 kilometers on the Kampala-Jinja highway Race/ethnicity/culture/religion: X , Occupation: X, Gender/sex : male: female ratio of 2.2:1. Religion : X, Social Capital : X, Socioeconomicus status : X	yes	35,4% use overpass More females (49.1%) used the overpass compared to males (29.2%),	No		No		No		No		No				Overpass	No informations	No informations	C'est une infrastructure	Nakawa 6 kilometers on the Kampala-Jinja highway	1999	high	No	No	Yes	Low signaling, and problem of locations that had the result of congestion and make traffic more difficult
n° page						1 to 2		2							2		2				1 to 2				2														1				2	2				4
N Nadesan-Reddy, S Knight The effect of traffic calming on pedestrian injuries and motor vehicle collisions in two areas of the eThekwini Municipality: A before-and-after study, S Afr Med J, September 2013, Vol. 103, No. 9	20	The effect of traffic calming on pedestrian injuries and motor vehicle collisions in two areas of the eThekwini Municipality: A before-and-after study	S Afr Med J	2013	N Nadesan-Reddy, S Knight	The Motor Vehicle Collision (MVC) has a weight on the economy (it's estimated that RTIs cost about 1.5% and 1% in middle and low income countries) 1.2 million people are killed annually in MCVs while 50 million are injured). This involves more the most vulnerable users, namely pedestrians, schoolchildren and cyclists. Motor vehicle collisions and pedestrian injuries in areas where schools are loc…	Strong	Reference to a meta-analysis of evaluation on introduction of speed humps in high-income countries reduce the average of 15%, and collisions of 25%. In 2003, a Cochrane systematic review on 16 high-incomes countries evaluate the effectiveness of combinaison of traffic camling measure. The review found an 11% (pooled rate ratio 0.89, 95% confidence interval (CI) 0.8 - 1) decrease in the number of …	Strong	The autors based on sevelral studies. Introduction of traffic calming measures are already evaluted in other countries, and other contexte	No		Prevention	introduce a traffic calming measures. Especially speed hump. In parallel with the implementation of speed bumpers, there were several other safety measures: speed limits and road design, the introduction of road safety education into the curriculum of primary school and The employment of 'school point supervisors' to a few schools to help at studded crossing points.	Introducetraffic calming measures to decrease the speeding	Strong	2 residential areas in the municipality of eThekwini: Chatsworth and KwaMashu - South Africa	Weak	Don't know		Yes	scientific knowledge or data by surveillance	It's the child pedestrian	Place of residence : eThekwini - South Africa Race/ethnicity/culture/religion: X , Occupation: X, Gender/sex : X Religion : X, Social Capital : X, Socioeconomicus status : X	No		Yes	Traffic calming intervention to reduce sppeding and excessive through volumes on road is introduced in 2001 by the eThekwini Council Executive Committee. ⇒Shows a political will to reduce accidents.	No		No		No		Yes	cf. rational	Yes	idem	Speed humps + others measures : Speed ​​limits and signalisation, the introduction of road safety education into the primary school curriculum and the use of 'school point supervisors' to a few schools to assist in points of studded passage	No more informations	No informations	Collective	Near a primary or secondary school was located on the road, whether the road was highly pedestrianised and whether community facilities such as playgrounds and sports fields existed on the road.	From 2001, every day	high	No	Don't know	No
n° page						1		1					1		1		1				1 to 2						1								1 to 2				1			1	1	1
Obionu, C.N., Asogwa, S.E., Urban pedestrian Accidents and the Efficacy of a Counter-Measure, The Central Africa Journal of Medicine, 1985	21	Urban pedestrian Accidents and the Efficacy of a Counter-Measure	The Central Africa Journal of Medicine	1985	Obionu, C.N., Asogwa, S.E.	Pedestrians are the most vulnerable users, especially in urban areas. In addition, RTAs seem to get worse in developing countries: "In Nigeria the situation has progressively worsened over the years "Norman, 1060; Schram 1969; Adams, 1967 ; Haddon et al, 1961 Asogwa, 1981"	Strong	It's necessary to seprate vehicular and pedestrian traffic either in space or in time (MacMahon, 1067; Haddon, 1967 ; Foldvery, 1973)	Strong	The fundamental issue is that no pedestrian accident can occur unless a vehicle reaches the same place at the same time as a pedestrian.	No		Prevention	To put pedestrian safety measures (overpass)	Reduce the pedestrians accidents To put pedestrian safety measures (overpass) to protect the pedestrian near a school	Strong	Enugu, urban centre in Nigeria (pop. 226'863) The overpass was built near a school with a population of 2'500 pupils	Mitigated	Don't know		No			Place of residence : Enugu, Nigeria Race/ethnicity/culture/religion: X , Occupation: X, Gender/sex : X Religion : X, Social Capital : X, Socioeconomicus status : X	No		No		No		No		No		No				Overpass Education on good manners for pedestrians	Education according to Schifferes (1970)	The investigators - no more informations	In group	No informatiosns	One week	Low		Don't know	No
n° page						2		5					2		2		2				2																		2	2	2	2		2
D Bishai, B Asiimwe, S Abbas, A A Hyder, W Bazeyo, Cost-effectiveness of traffic enforcement: case study from Uganda, Injury Prevention 2008; 14:223–227.	22	Cost-effectiveness of traffic enforcement: case study from Uganda	Injury Prevention	2008	D Bishai, B Asiimwe, S Abbas, A A Hyder, W Bazeyo	In Uganda, the leading three reasons for all violations were speeding (19%), breach of license (18%), and dangerous loading by trucks (16%). Careless driving was also cited in 14% of cases.	Strong	Traffic enforcement shows positiv results. "In Malaysia, more stringent driving codes preceded by an information campaign reduced visibility-related crashes by 29%. Evidence from a study in Brazil showed a reduction of 25% in fatalities after a program of enforcement and media was launched. Legislative changes in Rwanda were followed up in 2003 by a public awareness campaign and stiffer penalties…	Strong	The autors based on sevelral studies.	No		Prevention	To speed control with radar	Reduce accidents	Strong Based on several studies	Kampala, Uganda Uganda is a sub-Saharan African country of 25 million people experiencing a rising epidemic of road crashes. The annual number of road crashes for Uganda in 2005 was estimated at 19 528, of which 1732 were fatal and resulted in a total of 2034 deaths. The number of crashes represents a 7% increase over 2004.	Mitigated	No		No			Place of residence : Kampala, Uganda Race/ethnicity/culture/religion: X , Occupation: X, Gender/sex : X Religion : X, Social Capital : X, Socioeconomicus status : X	No		No		No		No				No		Yes	Cf. rational	Foot patrols with radar	Foot patrols was stationing on traffic islands in busy intersections. four patrol cars and equipped them with speed detecting radar to measures speeds. + control license violations or alcohol intoxication if these became apparent	Foot patrols of police department	Doppler radar	four main road into Kampala city	each day of the week from 06:00 to 18:30	High		Police department hired and trained 20 traffic officers to be deployed in mobile teams.	Yes	The teams noted delays in servicing the radars that broke down
n° page						1											3
N.A. Ebot Eno Akpa, M.J. (Thinus) Booysen, M. Sinclair, Efficacy of interventions and incentives to achieve speed compliance in the informal public transport sector, 2015	23	Efficacy of interventions and incentives to achieve speed compliance in the informal public transport sector,		2015	N.A. Ebot Eno Akpa, M.J. (Thinus) Booysen, M. Sinclair,	According to the 2011 Road Traffic Report of South Africa, 40% of fatal crashes were attributed to speeding, of which 10% involved minibus taxis. Many of these taxis engage in urban trips on weekdays, and long-distance trips on weekends. Although the logistics of both functions (urban and long-distance) are different, the drivers and vehicles used are the same. Speed is an important determining f…	Strong	Based essentially on experiences in Europe. ASE (average speed enforcement) and ISA (Intelligent Speed Adaptation) system to reduce the speed. In general, these systems have resulted in speed limit compliance through reduced speed variances, maximum speeds, and the percentage of time spent driving above posted speeds. Previous studies on field trials with instrumented vehicles have shown that ISA…	Mitigated	based on expriences in Europe.	No		Prevention	Speed control	Reduce accident The ASE (average speed enforcement) system on the R61 Between Beaufort West and Aberdeen has also had a positive effect on speed compliance. A macroscopic study conducted in 2012 with data captured through the system revealed that no fatal crashes were reported in the first year of ASE operation. In addition, the proportion of vehicles driving below the speed limit increased from …	Strong, but based on experience in Europe	South Africa City of Cape Town and the Cape Winelands districts.	Weak	Don't know		yes	ND	Commercial driver (mini taxis)	Place of residence : Cap Town, South Africa Race/ethnicity/culture/religion: X , Occupation: commercial drivers Gender/sex : X Religion : X, Social Capital : X, Socioeconomicus status : X	There are incitive measure, but don't know her		No		No		No		No		No				The infrastructure consists of camera pairs strategically placed along the road section, equipped with Automatic Number Plate Recognition (ANPR) technology.	On-road countermeasures with rumble strips, speed humps, and instantaneous speed cameras strategically deployed on roads. They are commonly referred to as Average Speed Over Distance (ASOD) systems which are automated ASE technologies that promote speed management and compliance with posted speed limits.	There are coountermeasures	GPS tracking devices installed by Mix- Telematics in five taxis were used. All the taxis operate locally within the City of Cape Town and the Cape Winelands districts. Owners were incentivised to have the devices installed in their vehicles. The vehicles used were 14-seater Toyota Quantums which run on diesel with Euro II emission technology.	City of Cape Town and the Cape Winelands districts. Spécially section of the R61 between Beaufort West and Aberdeen	Since 2011 and all the time	High		No	Yes	Drivers didn't know what it was for. There are problem of driver's knowledge
[truncated: 30 more columns]

## Sheet: Recap
Intervention	Number of references	ID	Autor(s)	Year (publication)	Country	Objectives	What (material or procedure)	When	Effectiveness control	Effectiveness (yes, no, partially)	Sustainability	Scaled up
Health education	8	1	Jones Blantari et al.	2005	Ghana	Reduce the RTIs caused by overspeeding and drink-driving	Spot radio	Once time by week during 9 month between 2002 and 2003	No	No informations	No	No
		2	Lipinge et al.	2014	Namibia	Use mass media to make preventive on RTIs	Mass media No details	No details	Meta analyzes	No informations	No	No
		3	Bili Priscilla	2015	Zambie	Reduce the number of pedestrian accident among children	awarness campaing TV, radio, Print media ("...pamphlets, brochures and posters to increase public awareness. It also uses Billboards), drama and musical concert, road safety week, community publicity campaigns at traditional ceremony, road safety school club, day of remembrance	No details	No	Partially	No	No
		4	Petroze Robin T. and al	2014	Rwanda	Improve the cover of first care for injuries	educational short-course curricula Advanced Trauma Life Support (ATLS) or Trauma’s Trauma Team Training (TTT)	October–November, 2011	Retrospective cohort study	Yes	Yes	No
		8	O. E. Johnson and E. T. Owoaje	2012	Nigeria	Implement Health Education on the Riding Habits of Commercial Motorcyclists	Training session	3 month	Randomized controlled trial	Yes	No	No
		9	Johnson O. E., and A.M. Adebayo	2011	Nigeria	impact on the knowledge and the conformity of the signs of road safety at the commercial motorcyclists	Visuals aids	september 2008	Randomized controlled trial	Partially	Yes	No
		10	James Habyarimana and William Jack	2011	Kenya	Put stickers in vehicles to incite the passengers to speak and to check if drivers has no adapted driving	Visuals aids with Stickers	between january 2006 and may 2009	Randomized controlled trial	Yes	No	No
		15	James Habyarimana and William Jack	2015	Kenya	Put stickers in vehicles to incite the passengers to speak and to check if drivers has no adapted driving	Visuals aids with Stickers and media campaign	From 2011 to 2013 The campaign was activated on a weekly basis on five occasions over the course of the first 6 mo of 2012.	Randomized controlled trial	Yes	No	No
road safety policy	2	6	Teferi Abegaz, et al.	2014	Ethiopia	improved road safety policy	New road safety laws	After 2007	Interrupted time series design	Partially	No	No
		12	A. P. ROSE-INNES and C. J. G. LE ROUX	1974	South Africa	Change of behaviors with over-speeding and Influence of Road Speed Restrictions on the Incidence and Severity of Head Injuries	Filling stations closed between 18h hand 06h the next morning and at weekend + speed limits of 60 km/h in urban areas (initially 50 km/h for 2 months), and 80 km/h outside these areas Media campaigns have also been implemented	After november 1973	Retrospective cohort study	Yes	No	No
Policy and program safety (global/mixte)	3	5	Peter Anderson, et al.	2009	LMICs	reduce the avoidable harm caused by alcohol	1) Information and education 2) health-sector response (Brief advice for individdual no dependant, specialised treatment) 3) Community programmes (media advocacy, Community interventions, Workplace policies) 4) Drink-driving (Introduction and/or reduction of alcohol concentration in the blood, Sobriety checkpoints and unrestrictive (random) breath testing, Restrictions on young or inexperienced d…	No details	Meta-analyse	Yes	No	No
		13	Terje Assum	1998	Bénin	Reduce RTAs	1) Create a database on RTAs; 2) Set up an awareness and education program ; 3) improve vehicle technical control centers. No more details	1995	Meta analyzes	No	No	No
					Ivory cost	Reduce RTAs	1) Improve vehicle technical control ; 2) Equipping buses with speed limiters ; 3) Improve vehicle controls by police and gendarmerie ; 4) Create a professional driver's license (there is currently only a general driving license); 5) Provide equipment and human resources to the Road Safety Authority - train drivers and professional drivers; 6) Amend the rules governing driving schools ; 7) restru…	> 1998	Meta analyzes	No	No	No
					Kenya	Reduce RTAs	24 measures: enforcement, establishment of an accident investigation committee, driver training program, vehicle technical inspection, road planning and maintenance program, First-aid courses, information and education campaigns, and research on road safety.	1980	Meta analyzes	Yes	No	No
					Tanzania	Reduce RTAs	1) Establish a mechanism capable of integrating problems through a multisectoral approach, through short- and long-term road safety plans; 2) reducing the risk of accidents and minimizing their consequences; 3) Extend the life of the road network by ensuring effective vehicle and axle load control.	1996	Meta analyzes	No	No	No
					Zimbabwe	Reduce the RTAs rate by 15%	1) relieving medical services; 2) replace vehicles and equipment acquired in 1986; 3) present the road safety action plan to 25,000 teachers; 4) outline an upcoming program for the years 2001-2005 on the basis of the experience acquired or renew the existing program if it has not been completed; 5) submitting to a training program some 10 000 pupils living in rural areas.	5 years - no details	Meta analyzes	No	No	No
		16	A Aeron-Thomas, et al.	2002	Ethiopia, Ghana, South Africa, Zambia	Reduce RTAs	Four thems : - organisation of road safety - road safety plans - funding of road safety - private sector participation	No details	Meta analyzes	Partialy	No	No
		22	D Bishai, B Asiimwe, S Abbas, A A Hyder, W Bazeyo	2008	Kampala, Uganda	Reduce RTAs	Foot patrols with radar on main road	since 2004	Randomized controlled trial	Yes	Don't know	Don't know
Safety equipment	7	7	Steven A. Sumner, Anthony J. Pallangyo et al.	2014	Tanzania	improve their abilty to be seen by other vehicules	Conspicuity equipment and reflect vest	3 month - 2013	Randomized controlled trial	Partialy	No	No
		11	Liu BC, Ivers R et al.	2008	Around the world	reducing mortality and head, face and neck injury following motorcycle crashes	wearing helmet	No detail	Meta-analyse	Yes	No	No
		17	Karen Zimmerman, et al.	2015	Tanzania	Reducing road safety-related mortality and trauma by implementing a road safety program for a rural community	safety equipments (Reflective vests and helmets, back vest, reflective bag, reflective stickers, calendar) + short courses	Trainig for motocyclists was one week No more information concerning other training	No	No	No	No
		19	Milton Mutto, et al.	2002	Uganda	Reduce pedestrian accidents with overpass	Overpass	1999	No	Partialy	No	No
		20	N Nadesan-Reddy, S Knight	2013	South Africa	Introduce traffic calming measures to decrease the speeding	Speed hump In parallel with the implementation of speed bumpers, there were several other safety measures: speed limits and road design, the introduction of road safety education into the curriculum of primary school and The employment of 'school point supervisors' to a few schools to help at studded crossing points.	From 2001	Interrupted time series design	Yes	No	No
		21	Obionu, C.N., Asogwa, S.E.	1985	Nigeria	Reduce the pedestrians accidents To put pedestrian safety measures (overpass) to protect the pedestrian near a school	Overpass near school	No detail	Retrospective cohort study	Partialy	No	No
		23	N.A. Ebot Eno Akpa, M.J. (Thinus) Booysen, M. Sinclair,	2015	South Africa	Introduce countermeasures to decrease the speeding	rumble strips, speed humps, and instantaneous speed cameras strategically deployed on roads	Since 2011	Retrospective cohort study	partially	No	No
Data collection	2	14	Adebayo Peter Idowu,et al.	2015	Nigeria	monitoring system can be used by the security guards road to react quickly to the road accidents (improve the answer to the first aid), investigate and record these events, allow the other actors of the road traffic to consult files and to make decisions to reduce the road accidents	a web-based road traffic accident monitoring system to replace the existing paper	Just theory, not implemented	No	No	No	No
		18	Gbadamosi Kolawole	2015	Nigeria	Analysis through GIS has the advantage of being a decision-making aid and implementing targeted measures to reduce RTAs in Nigeria. It's to give elements of help to the decision It's an indirect measure	GIS	Analyse RTA data between 1990 and 2012	No	Partialy	No	No
Années	1974	1985	1998	2002	2005	2008	2009	2011	2013	2014	2015
Nombre de document	1	1	1	2	1	2	1	2	1	5	6

## Sheet: Feuil4
Components	Item n°	Item	N° Items spécifique	Specifics Items	Instructions	Modalities of answers/information
Reference of the article	1	ID
	2	Title of the article
	3	Publication
	4	Year
	5	Authors
Determinants / objectives / problematic situation	6	Why	6a.	Rationale, theory, or goal of the elements essential to the intervention	Describe (indicate if there are theories under ownerless in their intervention, ex : change of behavior)
					Qualify the description	Weak / Mitigated / Strong / Not analysable
					Explain the modality
				Rational/Equity	Is intervention aims more equity in health	Yes / No
					If yes, describe assumptions about mechanism by wich the intervention is assumed to have an impact on health equity
			6b.	Format and nature of the desired change (Improvement, introduction new technology, etc.)	Which is the format of the intervention?	Prevention / health promotion
					Describe
			6c.	Objectives of the intervention	Describe
					Qualify the description	Weak / Mitigated / Strong / Not analysable
					Explain the modality
Context	7	Settings (country, region, livings conditions, transport, education…)	7a.	Settings / description	Describe
					Qualify the description	Weak / Mitigated / Strong / Not analysable
					Explain the modality
			7b.	Setting/influence	Are there elements which can have affected the intervention?	Yes / No
					If yes, explain
			7c.	Setting/applicability	Are there elements which can be different in another context?	Yes / No
					If yes, explain
	8	Population	8a.	Description	Is one under group in particular aimed?	Yes / No
					Identification of under group	Theoretical knowledge or explanatory model /scientific knowledge or data by surveillance / expert opinions or professionals of the problem
					Describe
					Describe according to the PICO + progressPlus methods
			8b.	Pop / acceptability	Do we know to what extent the population concerned by the intervention is opened and motivated in the change?	Yes / No
					Describe
	9	Politics			Are there political elements which probably affected the intervention	Yes / No
					If yes, explain
	10	Économy			Are there economic resemblances or resources (staff, cost intervention, local skills, experience or training) to implant the intervention somewhere else?	Yes / No
					If yes, explain
	11	Socio-cultural and historical			Are there local, national aspects which could affect the intervention	Yes / No
					If yes, explain
	12	Health			Are there any features about health service which are describe?	Yes / No
					If yes, explain
	13	Preliminary studies			Did we estimate to what extend the determinants may change in this situation (social, environemental factors)	Yes / No
					Describe
					Is this estimation based on theorical or scientific knowledges?	Yes / No
					Describe
Processus/implementation	14	What (materials)			Describe any physical or informational materials used in the intervention, including those provided to participants or used in intervention delivery or in training of intervention providers. Provide information on where the materials can be accessed (e.g. online appendix, URL).
	15	What (procedures)			Describe each of the procedures, activities, and/or processes used in the intervention, including any enabling or support activities.
	16	study design			Complete the MMAT guideline
	17	Who provided			For each category of intervention provider (e.g. psychologist, nursing assistant), describe their expertise, background and any specific training given.
	18	How			Describe the modes of delivery (e.g. face-to-face or by some other mechanism, such as internet or telephone) of the intervention and whether it was provided individually or in a group.
	19	Where			Describe the type(s) of location(s) where the intervention occurred, including any necessary infrastructure or relevant features.
	20	When and How much			Describe the number of times the intervention was delivered and over what period of time including the number of sessions, their schedule, and their duration, intensity or dose.
					Qualify the intervention intensity	low / high
		Equity			If, yes at 6a., Are the objectives of equity integrated into the methodology?	Yes / No
	21	Tailoring			If the intervention was planned to be personalised, titrated or adapted, then describe what, why, when, and how.
	22	methodological limits			Are methodological limits given?	Yes / No
					If yes, describe
	23	Implementation / context			Did the context elements affect the implementation ?	Yes / No
					If yes, give the category of context and explain in what
Results	24	Main results			Describe
	25	Indicators/participation			Describe
	2	results/context			Would the results change probably in another context	Yes / No
					Explain
	28	Modification			Were there modifications during the study?	Yes / No
					If the intervention was modified during the course of the study, describe the changes (what, why, when, and how).
	29	How well (planned)	29a.	Evaluation	Did we assess (or are we assess to what extent the objectives of the interventions were (or are being) reached? Take into account the various levels of objectives (at the level health / quality of life, at the level behavior / environment / problem and at the level of determiners)	Yes / No
					If intervention adherence or fidelity was assessed, describe how and by whom, and if any strategies were used to maintain or improve fidelity, describe them.
					If yes or current, does it reveal succes factors	Yes / No
					Describe
			29b.	Forecast (prévision)	Are there elements to improve, recommendations?	Yes / No
					Explain the modality
	30	How well (actual)			Is there a comparison meadow / comment intervention of the targeted health problem? (In particular on the relation between waited objectives and real results(profits))	Yes / No
					If yes or current, describe and if quantitative data, do the rate
					If yes or current, describe the extend in which the intervention was planned as planned
Efficacy	31	Preuve/efficacité			Qualify the achievement of results/objectives of the intervention	Completely/not completely/Of half/A little/Not at all
					Explain the modality
		Efficacity / context			Are there elements of context which affected the efficiency?	Yes / No
					If yes,, Explain which category and in which?
Sustainability	32	Sustainability			Are the authors speak about sustainability of the project	Yes / No
					What is that convenient activities in pursuit of the activities and of their effects were planned in the planning of the project?
					Were ways thought or undertake to stabilize the resources dedicated to the activities of the intervention?
					Other information
Scaling up	33	Scaling up			Is a scaling up envisaged?	Yes / No
	34	Level			At what level? (Community, district, national, etc.)
	35	Identifying constraints			Were the constraints identified (money, politcal, environmental, etc.)?	Yes / No
	36	Sequential scale-up			What do we know about sequencing scale-up?
	37	Infrastructure required			What public and/or private sector institutions will be involved in the scale-up?
		"Completely = no improvements to achieve the goals Not completely = some possible improvements Of half = half of the objectives were achieve A little = less than half objectives were achieve At all = no objective achieves"			Strong = no missing elements Mitigated = Some elements lacks Weak = insufficient, elements important lacks Not analyzable = no data or element provided	low = one session of less than 30 minutes high = more than one session and more than 30 minutes
